# Supplementary material for: First Gallium and Indium Crystal Structures of Curcuminoid Homoleptic Complexes: All-Different Ligand Stereochemistry and Cytotoxic Potential
Source: Int J Mol Sci. 2023 Nov 15;24(22):16324. doi: 10.3390/ijms242216324 (PMC10671313; doi:10.3390/ijms242216324)
Supplement: Supplementary file 1 [file ijms-24-16324-s001.zip]

Archive with 1 entries (1 files):
- ijms-2683867-supplementary.pdf
